# Supplementary material for: HIV transmission dynamics and population-wide drug resistance in rural South Africa
Source: Nat Commun. 2024 Apr 29;15:3644. doi: 10.1038/s41467-024-47254-z (PMC11059351; doi:10.1038/s41467-024-47254-z)
Supplement: Supplementary file 5 — Source data [file 41467_2024_47254_MOESM5_ESM.xlsx]

## Sheet: Figure2_art_experienced
Mutation	Proportion
rtY115F	0.9384
rtV106M	0.9931
rtK65R	0.9968
rtK103N	0.8169
rtK103S	0.179
rtL74I	0.0736
rtM184V	0.9956
rtA62V	0.2315
rtK103N	1
rtK103N	0.9921
rtP225H	0.9
rtK103S	0.9667
rtF227L	0.0851
rtM184V	1
rtK70N	0.3846
rtK70Q	0.2949
rtV106M	1
rtK219E	0.8182
rtP225H	0.75
rtK70R	1
rtD67N	1
rtM184V	1
rtM184V	1
rtE138A	0.9953
rtV108I	0.4643
rtM184V	0.8125
rtK103N	0.5484
rtV106M	0.6897
rtA98G	0.2857
rtK238T	1
rtF227L	0.0549
rtD67N	0.525
rtM41L	0.4615
rtM184V	0.9844
rtK70E	0.5227
rtV106M	0.9773
rtV179D	1
rtK103N	0.9431
rtM184V	1
rtD67N	0.8603
rtV106M	0.9787
rtA62V	0.7279
rtK65R	0.9197
rtM184V	1
rtK103N	0.9858
rtK103N	1
rtK219R	0.2105
rtA98G	0.9318
rtL74V	0.993
rtM184V	0.9944
rtK101P	0.9883
rtK103N	0.9943
rtV106M	1
rtY188F	0.45
rtP225H	0.5238
rtF227L	0.1818
rtV108I	0.697
rtV106M	0.2684
rtK238T	0.5194
rtK103N	0.8834
rtK65R	0.9114
rtY181C	0.9981
rtM184V	0.9952
rtP225H	1
rtK103N	0.8333
rtE138Q	0.9775
rtD67N	0.2857
rtV106I	0.4222
rtM184V	1
rtK101P	0.4286
rtV106M	0.5778
rtK219Q	0.46
rtK70E	0.3306
rtK70R	0.281
rtK65R	0.2314
rtK103S	0.9451
rtK70G	0.1405
rtK70R	0.8696
rtM184V	1
rtV108I	0.3953
rtK103N	1
rtK101P	1
rtD67N	0.8864
rtP225H	0.9744
rtK219E	0.9259
rtE138A	0.9557
rtK103N	0.7652
rtK103S	0.1187
rtM184V	1
rtK65R	0.9811
rtF227L	0.9918
rtY115F	0.9874
rtV106M	0.9902
rtL74I	0.986
rtY181C	0.9868
rtE138G	0.211
rtK70E	0.367
rtE138A	0.1468
rtV106M	1
rtD67N	0.3675
rtK219R	0.981
rtV179D	0.9618
rtV106M	0.1058
rtK103N	0.1791
rtY188L	0.8142
rtP225H	0.6364
rtK103N	0.123
rtY188L	0.9701
rtM184V	1
rtV108I	1
rtK103N	1
rtV108I	1
rtK103N	0.9333
rtM184V	1
rtY181C	0.0807
rtM184V	0.9939
rtD67N	0.0978
rtY188C	0.907
rtK219E	0.0513
rtT215I	0.2105
rtK219E	0.5556
rtD67N	0.7143
inG163K	0.5
rtN348I	0.9474
rtV108I	0.7391
rtM184V	1
rtK65R	0.2857
rtK70R	0.7143
rtK103N	0.9615
rtM184V	1
rtG190A	1
rtV106M	0.9821
rtY188C	1
rtY115F	0.9615
rtK65R	0.9865
rtD67N	0.5556
rtV75M	0.3333
rtY188C	0.4167
rtM184V	1
rtK65R	0.875
rtG190A	1
rtK101E	0.8182
rtV106M	1
rtK70T	1
rtK101E	0.1133
rtV106M	0.8095
rtM184V	1
rtG190A	1
rtK219E	1
rtN348I	1
rtF227L	0.625
rtK103S	1
rtM184V	1
rtV106M	1
rtM184V	0.0906
rtY181C	0.9655
rtD67N	0.92
rtM184V	1
rtG190A	1
rtV106M	1
rtY115F	0.9875
rtD67N	0.9762
rtE138G	0.9748
rtM184V	0.9977
rtK70E	0.9831
rtF227L	0.9798
rtV106M	0.989
rtK103N	0.99
rtK103N	0.4737
rtL100I	0.2487
rtV106M	0.743
rtF227L	0.1082
rtL74I	0.9847
rtY115F	1
rtK65R	0.288
rtK70T	0.0968
rtM184V	1
rtK103N	0.9511
prQ58E	0.434
rtK103N	1
rtK219E	0.7358
rtE138G	0.5577
rtK65R	0.9808
rtM184V	1
rtL100I	0.9825
rtK103N	0.9884
rtM184V	1
rtA98G	0.5
rtY318F	0.9836
rtK103N	0.9836
rtE138A	0.9899
rtM184V	0.5684
rtA98G	0.9926
rtK70Q	0.9858
rtG190A	0.9956
rtK101E	0.9686
rtK238T	0.9962
rtV106M	0.9857
rtD67N	1
rtK219E	0.9697
rtA62V	1
rtK65R	0.9848
rtM184V	1
rtK103N	1
rtM184V	1
rtV106M	1
rtV179E	1
rtF227L	1
rtK65R	1
rtF227L	0.1177
rtK101H	0.1003
rtH221Y	0.058
rtN348I	0.9853
rtV108I	0.994
rtK103N	0.9841
rtP225H	0.9921
rtK70R	0.9685
rtK219E	0.9823
rtD67N	0.968
rtM184V	0.9932
rtK103N	0.4284
rtY181C	0.9969
rtA98G	0.9966
rtV106M	0.0528
rtV179D	0.9527
rtK103N	0.8421
rtM184V	1
rtK219E	1
rtK65R	1
rtY181C	1
rtM184V	0.2822
rtK65R	0.7152
rtV106M	0.95
rtY188C	1
inG163K	0.9437
rtM184V	1
rtK70R	1
rtV108I	1
rtK103N	1
rtK219E	1
rtD67N	1
rtN348I	1
rtD67N	0.9517
rtV106M	0.9931
rtY188L	0.9602
rtT215I	0.867
rtK219E	0.9806
rtK70R	0.9701
rtN348I	0.1093
rtM184V	0.994
rtM184V	0.997
rtV75M	0.989
rtD67N	0.9816
rtF227L	0.1053
rtV106M	0.992
rtV179D	0.9928
rtK70E	0.9969
rtK103N	0.7964
rtK65R	0.9728
rtN348I	1
rtM184V	0.9884
rtK103N	0.9938
rtK101P	0.9881
rtM41L	0.9
rtE138A	1
rtP225H	0.1182
rtK103N	1
rtM184V	1
rtK70R	0.3284
rtL74I	0.4225
rtK103N	0.9683
rtM184V	1
rtG190A	1
rtK101E	1
rtD67N	0.0781
rtK219E	1
rtV179D	0.9468
rtK65R	0.9615
rtY115F	0.9859
rtV106M	0.9863
inE157Q	0.9964
rtV106M	1
rtK103S	0.9881
rtF227L	0.9625
rtK65R	0.9846
rtM184V	0.9934
rtG190A	0.9939
rtV106M	1
rtK70T	1
rtF227L	1
rtK219R	0.0506
rtK65R	0.9739
rtM184V	1
rtK103N	0.9806
rtK70R	1
rtM184V	0.9947
rtV106M	0.9667
rtK219Q	1
rtV75M	0.9866
rtV179E	1
rtF227L	0.9866
rtM41L	0.9919
rtM184V	0.8889
rtK103N	0.8333
rtY115F	1
rtM184V	1
rtA98G	1
rtK103N	1
rtP225H	1
rtL74V	1
rtK70Q	0.6
rtA98G	0.0841
rtM184V	0.9919
rtA62V	0.9919
rtF227L	0.977
rtG190A	0.9798
rtV106M	0.9911
rtK65R	0.991
rtH221Y	0.0582
rtV106M	0.9828
rtA62V	0.9842
rtM184V	1
rtK65R	0.9631
rtF227L	1
rtG190A	1
rtD67G	0.0566
rtV108I	0.1429
rtK103N	0.9723
rtL234I	0.855
rtY318F	0.9861
rtM184V	0.991
rtA98G	0.9912
rtK70E	0.0772
rtL74I	0.1392
rtM41L	1
rtK65R	1
rtK103N	1
rtV106M	1
rtK65R	1
prV32I	0.2273
prV82A	1
rtK103N	1
inT97A	0.5
rtM184V	1
rtM41L	1
rtT215F	1
rtM184V	0.7368
rtM184V	1
rtK103N	1
rtK70R	0.9677
rtK219Q	1
rtD67N	0.2759
rtY188H	1
rtK65R	0.201
rtM184V	1
rtV106M	0.9881
rtK70E	0.7628
rtK103S	0.9738
rtY115F	0.9419
rtK219E	0.997
rtK65R	0.9871
rtL100I	0.9774
rtL74I	0.9905
rtM184V	0.9978
rtK103N	0.9729
rtK103N	1
rtM41L	0.5714
rtM184V	1
rtK70E	0.3707
rtK103N	1
rtV106M	0.9907
rtT215Y	0.5743
rtF227L	0.5248
rtN348I	0.4615
rtK65R	0.9832
rtK103N	0.9922
rtL100I	0.9855
rtM184V	0.9911
rtM184V	1
rtA98G	1
rtK101E	1
rtG190S	1
rtK219E	0.5
rtK65R	1
rtY181C	1
rtK70T	0.5333
rtP225H	1
rtK103N	0.9821
rtM184V	1
rtK65R	0.9798
rtK219R	0.9677
rtV106M	1
rtK101E	0.6667
rtK103N	0.9472
rtK103N	0.9594
rtM184V	0.9971
rtP225H	0.9907
rtK103N	0.9663
rtA98G	0.0897
rtK70E	0.5246
rtY181C	0.4444
rtM184V	1
rtG190A	0.5385
rtV106M	1
rtK101E	1
rtV179D	1
rtV106M	1
inT97A	0.153
rtM184V	0.9973
rtG190A	0.9924
rtK70E	0.9561
rtV106M	0.9887
rtK103S	0.9908
rtY181C	0.9082
rtK65R	0.9851
rtF227L	1
rtY115F	1
rtM184V	1
rtV108I	1
rtG190A	1
rtV106M	1
rtN348I	1
rtM184V	1
rtV106M	0.7843
rtK103N	0.1634
rtA98G	0.491
rtM184V	0.998
rtD67N	0.0614
rtP225H	0.9911
rtK103N	0.9499
rtK219Q	0.9916
rtT69D	0.1283
rtD67N	0.9884
rtM184V	0.9964
rtG190A	0.9952
rtK101E	0.9777
rtV106M	0.9825
rtK70R	0.3896
prQ58E	0.9173
rtE138A	0.9927
inE157Q	0.9894
rtL74I	0.9823
rtK70T	0.6818
rtY318F	0.9962
rtM184V	0.9952
rtK101E	0.8281
rtG190S	0.9977
rtA98G	0.6638
rtM230L	0.1595
rtE138A	0.9912
rtM184V	0.59
rtF227L	0.156
rtG190A	0.9444
rtK101E	0.7114
rtV106M	0.2165
rtK103N	0.0858
prQ58E	0.3061
rtK219R	0.8333
rtK101H	1
rtY181C	1
rtM184I	1
rtD67G	1
rtK70E	1
rtK103N	1
rtG190A	1
rtM184V	1
rtK70R	0.8947
rtG190A	1
rtK219E	1
rtK103S	1
rtD67N	0.8947
rtN348I	1
rtK103N	1
rtK103N	0.954
rtA62V	0.989
rtK65R	0.9888
rtY188L	1
rtM184V	0.9758
rtK219E	1
rtG190E	0.9655
rtD67G	1
rtA62V	1
rtK65R	0.973
rtM184I	0.9833
prM46I	0.9834
rtK103N	0.972
rtN348I	1
rtM184V	1
rtK238T	1
rtP225H	1
rtK219Q	1
rtK103N	0.9767
rtP225H	0.9909
rtV108I	0.1252
rtK103N	0.9877
rtK70E	0.8654
rtK238T	0.9073
rtK219R	0.9923
rtM184V	0.9993
rtE138G	0.862
prK43T	1
rtK103N	1
rtV108I	0.4344
rtK103N	0.9847
rtK238T	0.686
rtM184V	0.9974
rtN348I	0.9916
rtK70Q	0.093
rtV106M	0.2448
rtK103N	0.9832
rtE138G	0.1577
rtK103N	1
rtK219E	0.2
rtM184V	1
rtG190A	0.9744
rtV106M	1
rtK65R	0.9706
rtK70T	1
rtA98G	0.95
rtY181C	0.95
prK20T	0.9887
rtP225H	0.8571
rtL74I	0.5
rtM184V	0.5
rtK103N	1
rtM184I	0.4545
rtA98G	1
rtK103N	0.0962
rtK219N	0.1014
rtG190A	0.8243
rtK101E	0.1731
rtK101E	1
rtK219E	0.3846
rtA62V	0.25
rtK65R	1
rtM184V	1
rtG190A	1
rtD67N	0.9761
rtM184V	0.9914
rtV106M	0.9872
rtK103N	0.9792
rtK70E	0.5778
rtE138A	0.9931
rtV179D	1
rtM184V	1
rtK103N	1
rtG190A	1
rtK219Q	1
rtM41L	0.8
rtN348I	1
inT97A	1
rtA98G	0.4008
rtK238T	0.9512
rtK219Q	0.5263
rtN348I	1
rtP225H	1
rtK70R	0.5652
rtM184V	1
rtK103N	1
rtD67N	0.625
rtV106M	0.9859
rtV179D	1
prQ58E	1
rtK103N	0.6645
rtK103N	0.2299
rtK103N	0.9701
rtK219E	1
rtF227L	0.9888
rtH221Y	0.1121
rtV106M	0.9795
rtK70T	0.5383
rtA62V	0.0886
rtE138A	0.3307
rtK65R	0.5435
rtM184V	0.9973
rtK103N	0.9501
rtK103S	0.9848
rtF227L	0.0769
rtK70E	0.971
rtM184V	0.9808
rtV106M	1
rtD67N	0.9538
rtE138A	0.995
rtM230L	0.8571
inR263K	0.1379
rtY318F	0.8252
rtE138A	0.9818
rtV106M	0.2379
rtP225H	0.7778
rtK70T	1
rtV108I	1
rtK103N	1
rtM184V	1
rtM41L	0.375
rtK65R	1
rtN348I	0.5
rtK103N	1
rtM184V	0.9565
prQ58E	0.9239
rtE138K	1
rtV108I	0.4444
rtK103N	1
rtK101E	1
rtM184I	0.625
rtM184V	0.375
rtK65R	0.6
rtM184V	0.973
rtL100I	0.3889
rtV108I	0.6512
rtK103N	1
rtG190A	0.99
rtV106M	1
rtK65R	0.9781
rtK70T	0.9948
rtK101H	0.4706
rtM41L	0.1597
rtM184V	1
rtL74I	0.9927
rtM184V	0.9978
rtK70Q	0.9947
rtP225H	0.9925
rtH221Y	0.9895
rtV108I	0.9953
rtK103N	0.9925
rtV106M	0.75
rtK103N	0.4626
rtK103N	0.1667
rtV106M	0.7407
rtK101H	0.7229
rtD67N	0.2727
rtM184V	1
rtK70R	0.4286
rtY188L	0.901
rtK103N	1
rtK103N	1
rtM184V	1
rtV106M	0.9683
rtV179D	1
rtM41L	0.9831
rtN348I	0.8116
rtY115F	0.4516
rtK65R	0.9844
rtK65R	1
rtV106M	1
rtK219E	0.4118
rtY188C	1
rtY115F	1
rtM184V	0.9677
rtK103N	0.0875
rtK70R	1
rtM184V	1
rtG190A	1
rtP225H	0.9545
rtK101H	0.9375
rtG190S	1
inG163K	1
inE157Q	1
rtK101P	0.9876
rtK103S	0.9811
rtK70E	0.9523
rtK219R	0.1429
rtE138A	0.9989
rtM184V	0.9968
rtK103N	0.0796
rtE138A	0.1732
rtL74I	1
rtN348I	1
rtV108I	1
rtM184V	1
rtH221Y	1
rtK103N	1
rtE138A	0.7809
rtM184V	0.9986
rtF227L	0.9826
rtG190A	0.9932
rtK101E	0.1447
rtV106M	0.9815
rtK101E	0.4615
rtK219E	0.9
rtK103S	0.8462
rtM184V	0.9286
rtG190A	1
rtV106M	1
rtK70R	0.8235
rtD67N	0.8667
rtD67N	0.5556
rtV106M	1
rtK101E	1
rtY188C	0.95
rtK65R	1
rtG190A	0.1638
rtD67N	0.2329
rtP225H	0.4133
rtH221Y	0.3101
rtV106M	0.2778
rtK103N	0.3678
rtY188L	0.567
rtP225H	1
rtK219Q	1
rtL74I	0.4444
rtM184V	1
rtK70R	1
rtD67N	0.9375
rtV108I	0.3333
rtK103N	0.9111
rtA98G	1
rtK238T	0.5
rtP225H	1
rtY181C	1
rtA62V	1
rtK103N	1
rtK65R	0.9412
rtM184V	1
rtG190A	1
rtK103N	0.9761
rtK103N	0.1625
prI50L	0.0645
rtG190A	0.3
rtV106M	0.5625
rtK103N	1
rtL100I	0.9846
rtM184V	0.9965
rtK103N	0.9836
rtK65R	0.9867
rtG190A	0.7003
rtK101H	0.4823
rtV108I	0.9055
rtK103N	0.9781
rtV108I	0.9871
rtK103N	0.9692
rtD67N	0.9782
rtK219E	0.9941
rtK238T	0.9895
rtN348I	0.991
rtK70R	0.9818
rtM184V	0.9954
rtK101P	0.5556
rtM184V	1
rtA62V	1
rtG190A	1
rtK65R	1
rtH221Y	1
rtK219E	1
inE157Q	0.9923
rtK103N	0.9178
rtK219Q	0.5465
rtA98G	0.9967
rtM184V	0.99
rtV108I	0.9843
rtK103N	0.9776
rtK65R	0.9781
rtA98G	0.9503
rtM184V	1
rtM41L	0.0575
rtV108I	0.9091
rtK103N	0.9515
rtP225H	0.9888
rtK70R	0.9947
rtK219E	1
rtD67N	0.9391
rtM184V	1
rtP225H	0.9831
rtK103N	0.984
rtV106M	1
rtY188H	1
rtV106M	0.3618
rtV179D	0.2855
rtK103N	0.6619
rtK103N	0.9682
rtM184V	1
rtK65R	1
rtL100I	0.9775
rtD67N	0.9796
rtK103N	0.977
rtK219E	1
rtK103N	0.9768
rtY115F	0.9945
rtV106M	0.9843
rtK103N	0.9914
rtK65R	0.986
rtL74I	0.9545
rtM184V	0.9368
rtE138A	0.9902
rtM184V	0.9982
rtK70E	0.2419
rtL74I	0.7685
rtF227C	0.9956
rtD67G	0.2634
rtH221Y	0.1424
rtY115F	0.1023
rtV106M	0.9818
rtK65R	0.7232
rtM230L	0.9937
rtK103N	0.9565
rtK103N	0.1067
rtE138A	0.7458
rtF227L	0.8667
rtK103N	1
rtM184V	1
rtV106M	0.9828
rtK103N	0.9375
rtV106M	0.8125
rtA62V	1
rtK65R	1
rtM184V	1
inQ95K	0.3442
rtK219N	0.4444
rtM184V	1
rtD67G	1
rtA98G	1
rtM184V	1
rtK103N	0.9091
rtP225H	1
rtK219R	0.9091
prQ58E	0.982
rtM230L	1
rtE138G	1
rtK103N	0.8182
rtK65R	1
rtM184V	1
rtV106M	0.2015
rtK103N	0.9062
rtK70R	0.8269
rtD67N	0.8125
rtV108I	0.4722
rtA98G	0.9286
rtK103N	1
rtM184V	1
rtK219Q	0.5641
rtK219R	0.1282
rtT69D	0.0769
rtP225H	1
rtP225H	0.9856
rtV108I	0.991
rtK103N	0.9795
rtM184V	0.9929
rtK103N	0.9152
rtK103N	0.9318
rtV106M	0.981
rtK65R	0.9753
rtM184V	1
rtE138A	0.9923
rtD67N	0.9775
rtM184V	0.9898
rtG190C	0.966
rtK101E	0.9784
rtA98G	0.9953
rtK219E	1
rtK70R	0.9875
rtT215I	0.9186
prK20T	0.0508
rtA98G	0.063
rtF227L	0.0704
rtK103N	0.9546
rtH221Y	0.2462
rtL234I	0.2708
rtM230L	0.764
rtA62V	1
rtK65R	1
rtV75I	0.7
rtK103N	1
rtM184V	1
rtV106M	1
rtK103N	0.2618
rtV106I	0.0917
rtM184V	0.9873
rtA98G	0.1834
rtL74I	0.8033
rtP225H	0.9963
rtV108I	0.7963
rtK103N	0.9718
rtK103N	0.9664
rtV106M	0.987
prQ58E	0.9138
rtM184V	1
rtK70E	0.8857
rtH221Y	1
rtK103N	0.9902
rtV106M	1
rtK219R	0.3594
rtG190A	0.5938
rtK101E	0.8889
rtK238N	0.129
rtE138A	0.9896
rtK103N	0.4066
rtF227L	0.9803
rtV106M	0.9841
rtK65R	0.9791
rtM230L	0.9885
rtK219Q	0.1351
rtM184I	0.79
rtM184V	0.2082
rtV106M	0.8092
rtK103N	0.814
rtK103S	0.149
rtK70Q	1
rtM184V	1
rtK103N	1
rtV106M	1
rtY115F	1
rtK103N	0.9583
rtM184V	0.8657
rtV106M	0.9792
rtV106M	0.5921
rtK103N	0.0707
rtM184V	0.9973
rtG190A	0.9888
rtF227L	1
rtV106M	0.9854
rtK70R	0.9912
rtK219E	0.9956
rtD67N	0.9741
rtT215V	0.605
rtK103N	0.6201
rtK103S	0.2345
rtK103N	0.8721
rtP225H	0.3196
rtK70Q	0.4884
rtK103N	1
rtM184V	1
rtD67N	1
rtK238T	1
rtP225H	0.4651
rtK219E	0.3871
rtY188L	1
rtM184V	1
rtV106M	1
rtK70E	1
rtP225H	1
rtE138A	1
rtM184V	1
rtK103N	0.0938
rtG190A	1
rtK101E	0.0709
rtP225H	1
rtK219Q	0.3103
rtM41L	0.9479
rtK103S	0.8672
rtK70Q	0.0847
rtK70E	0.7458
rtF227L	0.2069
rtK70T	0.1017
rtP225H	0.1604
rtA98G	1
rtH221Y	0.8608
rtV108I	1
rtK103N	0.9643
rtM184V	1
rtV108I	0.988
rtK219E	1
rtE138G	1
rtM184V	1
rtK70R	0.0789
rtM230L	1
rtV106M	0.9333
rtK103N	0.9879
rtM184V	0.3918
rtE138A	0.9863
rtK103N	0.395
rtK101E	0.9884
rtK103N	0.161
rtK103N	0.8517
rtK103N	0.0907
rtM184V	0.9969
rtT69D	0.981
rtD67N	0.9742
rtP225H	0.9932
rtK103N	0.9699
rtA98G	0.9955
rtK70R	0.9854
rtK219Q	0.993
rtK70E	0.1742
rtM184V	1
rtD67N	0.153
rtP225H	0.9913
rtV108I	0.9909
rtK103N	0.9686
rtK219R	0.9683
rtM184V	0.9972
rtG190A	0.9946
rtA62V	0.9931
rtK101E	0.9786
rtV106M	0.9809
rtD67N	0.9827
rtK65R	0.9827
rtK219E	0.9925
rtY181C	0.9971
rtA98G	1
rtK219N	0.9706
rtL74I	0.5736
rtY181C	0.9914
inT97A	0.9311
rtL100I	0.9689
rtM184V	0.9959
rtK103N	0.9667
rtK65R	0.9761
rtM41L	0.7454
rtM184V	0.9991
rtV106M	0.9848
rtL74I	0.1648
rtK103N	0.9729
rtY115F	0.128
rtV106M	0.3986
rtV108I	0.5963
rtK103N	0.9797
rtP225H	0.6256
rtA98G	0.6197
rtK70E	0.3571
rtY318F	0.1817
rtK219R	0.6659
rtD67N	0.3448
rtM184V	1
rtV106M	0.7819
rtK103N	0.3665
rtP225H	0.1317
rtK103S	0.5966
rtK219Q	0.6808
rtK70E	0.1728
rtK70R	0.6544
rtE138A	0.9847
rtM184V	0.8779
rtD67N	0.8292
rtM230L	0.0529
rtE138K	0.054
rtA98G	0.99
rtK103N	0.9862
rtK65R	1
rtV106M	1
rtV106M	0.9792
rtK103N	0.9626
rtK70E	0.8585
rtL74I	0.1232
rtM184V	0.9962
rtD67N	0.6476
rtF227L	0.9936
rtE138K	0.3386
rtE138R	0.6538
rtM41L	0.0911
rtG190A	0.1324
rtV106M	0.1683
rtD67N	0.1648
rtT215V	0.4379
rtY318F	0.3312
rtK219Q	0.9833
rtK70R	0.9779
rtM184V	0.9978
rtN348I	0.9859
rtD67N	0.9472
rtK103N	0.9751
rtK103N	1
rtV106M	1
rtA62V	1
rtK65R	1
rtM184V	0.8667
rtK70R	0.2604
rtL100I	0.7214
rtM184V	0.9963
rtP225H	0.1441
rtK103N	0.9792
rtK70N	0.0724
rtK103N	0.9778
rtK103N	0.0943
rtV108I	0.994
rtK103N	0.9973
rtA62V	0.9985
rtV75I	0.994
rtM184V	0.9977
rtK65R	0.9908
rtM41L	0.9828
rtF227L	0.0893
rtP225H	0.5581
rtH221Y	0.9922
prQ58E	1
rtY188H	1
rtK103N	1
rtF77L	0.3158
rtM184V	1
rtY188L	0.5866
rtK219E	0.6255
rtE138A	0.3902
rtE138G	0.1082
rtK70R	0.595
rtM184V	0.9038
rtD67N	0.572
rtK238N	1
inT97A	0.1851
prM46L	0.7419
rtK65R	0.119
rtK103N	0.9737
rtE138A	0.9945
rtM184V	1
rtK70E	0.9833
rtG190A	0.9954
rtK101E	0.9781
rtV106M	0.9764
rtD67N	0.9836
rtK219R	0.196
rtH221Y	0.9756
rtK70Q	0.0532
rtV106M	0.9643
rtK65R	0.9775
rtF227L	0.9741
rtY115F	0.2377
rtK219R	0.4933
rtY181C	1
rtM184V	0.1396
rtK103N	0.9098
rtP225H	0.0984
rtV108I	0.1466
rtK103S	0.0736
rtM184V	0.9971
rtK70E	0.9809
rtG190A	0.9809
rtK101H	0.983
rtH221Y	0.7893
rtY115F	0.994
rtK103N	0.9172
rtK103N	0.9707
rtV108I	0.666
rtK70E	0.9704
rtM184V	0.9982
rtF227L	0.4981
rtD67N	0.9558
rtV106M	0.9899
rtK103N	0.9722
rtV106M	0.4865
rtE138A	1
rtM184V	0.9947
rtK103N	0.9853
rtP225H	0.9962
rtA98G	0.9632
rtE138A	0.9822
rtA98G	0.9868
rtK103N	0.9444
rtT215I	0.1299
rtK219E	0.9935
rtK70R	0.0872
rtL100I	0.8611
rtM184V	1
rtN348I	0.9875
rtV75M	0.098
rtD67N	0.0995
rtG190A	0.9921
rtK65R	0.9016
rtK103N	0.1527
rtM41L	0.1026
rtM184V	0.9275
rtK103N	0.9503
rtE138A	1
rtN348I	0.7273
rtV75M	0.9231
rtD67N	0.9167
rtK238N	0.9818
rtV108I	0.9643
rtK103N	0.9167
rtM184V	1
rtK70R	0.9231
rtK219E	1
rtL74I	0.9197
rtL100I	0.9744
rtM184V	0.9943
rtK65R	0.981
rtK103N	0.7189
rtK103S	0.2585
rtE138A	0.8249
rtM184V	1
rtD67N	0.9444
rtG190A	1
rtV106M	1
rtK65R	0.9767
rtM184V	0.9898
rtY115F	0.9693
rtV106M	0.976
rtK103N	0.9529
rtE138G	0.9839
rtV106M	0.9714
rtV179D	0.9851
rtK101E	0.1432
rtK103N	0.1191
rtM184V	1
rtG190A	1
rtK219Q	1
inT97A	0.735
rtM184V	0.8401
rtK70E	0.7851
rtV106M	0.8421
rtY188L	0.8516
rtD67G	0.845
rtT69G	0.4
rtK65R	0.9679
rtG190E	0.9894
rtK101E	0.9717
rtK219R	0.9913
rtE138A	0.9905
rtM184V	1
rtD67N	1
rtG190A	0.9836
rtV106M	1
rtK101E	0.8852
rtK103S	0.0667
rtK70Q	0.2048
rtE138A	1
rtF227L	0.5714
rtK70E	0.6747
rtA98G	0.1859
rtM184V	0.293
rtK103N	0.8415
rtA98G	0.9979
rtF227L	0.981
rtV106M	0.9758
rtK103N	0.9466
rtV106M	0.1021
rtV179D	0.9914
rtK65R	0.9767
rtM184V	0.9524
rtL100I	1
rtK103N	1
rtY188H	0.9937
rtM184V	0.933
inE157Q	0.7839
rtK103N	0.9892
prQ58E	0.9811
rtK103N	0.9919
rtK219Q	0.46
rtM184V	0.9955
rtP225H	0.9893
rtK101P	0.1166
rtE138A	0.9966
rtT215F	0.9494
rtM184V	0.9984
rtA98G	0.9909
rtV108I	0.3118
rtK103N	0.9949
rtK70E	0.9679
rtV108I	0.9955
rtK103N	0.9906
rtP225H	0.9918
rtK219R	0.9592
rtM184V	0.9952
rtA98G	0.081
rtV106I	0.9887
rtY115F	0.985
rtV179D	0.9923
rtY188L	0.9902
rtK70E	0.9796
rtM184V	0.998
rtA62V	0.1131
rtM184V	0.9872
rtK65R	0.9655
rtK101P	0.9874
rtK103N	0.9911
rtE138A	1
rtN348I	1
rtV108I	1
rtK103N	1
rtM184V	1
rtK219R	1
rtT215I	0.2
rtK103N	0.0726
rtV106M	0.3624
rtM184V	0.997
rtG190A	0.9938
rtK101E	0.9905
rtK70E	0.9869
rtV106M	0.9904
rtH221Y	0.1362
rtD67N	0.9786
rtK103N	0.994
rtK103N	0.5
rtM184V	1
rtM184V	1
rtA62V	0.0857
rtM41L	0.5581
rtP225H	0.9944
rtK103N	0.9858
rtK101H	0.9863
rtG190S	0.1746
rtK103N	0.9848
rtV75M	0.2231
rtY181C	0.9941
rtM184V	0.1655
rtE138K	0.9156
rtK70E	0.2175
rtK103N	0.9773
rtP225H	0.0976
rtY115F	0.6677
rtV106M	0.9845
rtY188H	0.9874
rtL74I	0.4675
rtM184V	0.8156
rtD67N	0.9819
rtK65R	0.4067
rtG190A	0.4748
prI50L	0.1111
rtK103N	0.1886
rtY318F	0.4087
rtK103N	0.2441
rtK219R	0.0577
rtM184V	0.996
rtN348I	0.0619
rtP225H	0.9918
rtK103N	0.9697
rtA98G	0.0608
rtK70E	0.8082
rtK219R	0.0801
prQ58E	0.2283
rtN348I	0.4105
rtK103N	0.0733
rtN348I	0.3722
rtM184V	0.9948
rtL74I	0.7586
rtK70R	0.2195
rtV108I	0.9902
rtK103N	0.9811
rtH221Y	0.7709
rtK219E	0.1887
rtD67N	0.2216
rtV106M	0.3306
rtK103N	0.9391
rtY181C	0.9922
rtM184V	0.9956
rtG190A	0.9909
rtK65R	0.9855
rtK103N	0.9908
rtK219E	0.9898
rtP225H	0.0763
rtM41L	0.0785
rtK70N	0.9104
rtM184V	0.998
rtL74V	0.9713
rtG190A	0.9901
rtK101E	0.992
rtY115F	0.9947
rtK103H	0.9939
rtK103S	0.1184
rtV106M	0.1142
rtM184V	0.9953
rtK103N	0.9897
rtP225H	0.9922
rtK70E	0.7604
rtV106M	0.9893
rtV179D	0.0806
rtK103N	0.8972
rtE138A	0.9939
inQ95K	0.122
rtK103N	0.968
rtK219Q	0.9853
rtA98G	0.281
rtE138Q	0.9908
rtM184V	0.9942
rtK70R	0.9959
rtG190A	0.9895
rtK101E	0.9731
rtD67G	0.8705
rtP225H	0.8353
rtD67N	0.0955
rtP225H	0.9904
rtK103N	0.9654
rtM230L	0.7643
rtK219Q	0.7365
rtE138A	0.7216
rtM184V	0.9943
rtM184V	0.9956
rtA98G	0.9942
rtK103N	0.0588
rtP225H	0.2102
rtL100I	0.9921
rtM184V	0.9984
rtY115F	0.993
rtK103N	0.4447
rtP225H	0.9915
rtK103S	0.538
rtL74V	0.988
rtM230L	1
rtH221Y	1
rtL234I	1
rtK70E	1
rtV108I	0.16
rtM184V	0.9889
rtK103N	0.9655
rtK103N	1
prI54V	0.9936
prL76V	0.9802
prM46I	1
rtK219Q	1
prL10F	0.9845
rtM184V	0.9922
rtL74I	0.0642
prV82A	0.9816
rtK70R	1
rtV106M	0.9854
rtM230L	0.9933
rtK219E	0.9904
rtE138A	0.9912
rtK65R	0.9837
rtM184V	0.9966
rtF227C	0.9956
rtV106M	1
rtK103N	0.3311
rtY188C	0.2376
rtV106M	0.1884
rtK103S	0.4348
rtK103N	0.5652
prM46I	0.8929
rtK70R	0.9789
prL76V	0.9888
prL10F	0.9296
rtD67N	0.9184
rtK219E	1
prI54V	1
prV82A	0.9796
rtD67H	0.0816
rtK103N	0.5591
rtM184V	0.9889
rtK103N	0.9738
rtE138A	0.9151
rtM184V	1
rtG190A	1
rtV106M	1
rtH221Y	1
rtV108I	1
rtK103N	0.9333
rtY318F	0.283
rtP225H	0.75
rtK219R	0.5185
rtY115F	0.5714
rtM184V	1
rtK103N	0.9464
rtG190A	1
rtY115F	1
rtL74I	1
rtM184V	1
rtK65R	1
rtE138A	1
rtV106M	1
rtV179D	1
rtF227L	1
rtE138A	0.2263
rtK70R	1
rtM184V	1
rtK103N	0.3571
rtT215I	0.5227
rtV106M	1
rtF227L	0.5294
rtD67N	0.9565
rtK219E	0.96
rtK103S	0.6429
rtM41L	1
rtD67N	0.9375
rtV108I	0.75
rtM184V	1
rtK103N	1
rtK219E	1
rtK70R	1
rtN348I	0.4167
rtM184V	0.9987
rtF227L	0.9811
rtK70E	0.9541
rtV106M	0.9757
rtV179D	0.992
rtD67N	0.9783
rtE138A	0.9932
rtE138K	0.9843
rtM184V	0.9947
rtK65R	1
rtF227L	1
rtV106M	0.9864
rtV179E	0.9945
rtM184V	0.9913
rtA62V	0.5587
rtV75M	0.4532
rtG190A	0.9913
rtK65R	0.992
rtK103N	0.9511
rtY181C	0.9883
rtA98G	0.9922
rtF227L	1
rtD67N	1
rtK219Q	0.4615
rtK219E	0.5385
rtM184V	1
rtV106M	1
rtK101E	1
rtK70R	1
rtK219R	0.4952
rtN348I	0.9894
rtM184V	0.997
rtK70N	1
rtK103N	0.9624
rtV108I	0.9871
rtA98G	1

## Sheet: Figure2_art_naive
Mutation	Proportion
rtD67G	0.0526
rtK103N	0.8333
rtV179D	0.1138
rtK103N	0.9753
rtK103N	0.9844
rtE138A	1
rtE138A	0.9788
rtM184V	0.9286
rtD67N	0.2787
rtV75M	0.2727
rtA98G	0.6415
rtK103N	1
rtV106M	0.383
rtK70N	0.1231
rtP225H	0.7183
rtM41L	0.5306
rtF227L	0.2667
rtK70E	0.1385
rtK103N	0.9727
rtK103N	0.958
inT97A	0.0657
rtM41L	0.4074
rtE138A	0.9697
rtE138A	1
rtK103N	0.9644
rtY188L	0.9931
rtM184V	1
rtK103N	1
rtE138A	0.9407
rtE138A	0.804
rtK101E	0.06
rtV106M	0.1189
rtK103N	0.1614
rtE138A	0.987
rtE138A	0.9961
rtE138A	1
rtV179E	1
rtE138A	0.9963
prI50L	0.0526
prQ58E	0.165
rtE138K	0.9678
rtE138A	0.9841
inE157Q	0.9963
rtA98G	0.1121
rtE138A	0.6792
rtM184V	0.9993
rtV106M	0.9858
rtY115F	0.9936
rtK70G	0.9842
rtL74I	0.9908
rtY188C	0.9979
rtY318F	0.5575
rtK103N	1
rtD67N	0.0784
rtK101E	0.5105
rtE138A	0.9951
rtE138A	0.13
rtV108I	1
rtK103N	1
rtK70R	0.4167
rtP225H	0.7
rtK219E	0.4
rtD67N	0.4545
rtM184V	1
rtV179D	0.9979
rtK103N	1
rtV106M	0.99
rtV179D	0.995
rtM41L	0.1208
rtY115F	0.2
rtV108I	0.35
rtK103N	1
rtH221Y	0.5048
rtP225H	0.9899
rtY115F	0.9927
rtL74I	0.975
rtV108I	0.25
rtM184V	0.9945
rtK103N	1
prQ58E	0.9919
rtK103N	0.9562
rtE138A	0.2639
rtK101H	0.9768
rtG190S	0.9943
rtK103N	1
inQ95K	0.9743
rtK103N	0.7796
rtY181I	0.0909
rtV179D	0.9111
inT97A	0.7459
rtE138A	0.9972
rtK103N	0.0746
rtV106M	0.8939
prI50L	0.0588
rtK103N	1
prL10F	0.614
prG73S	0.4
rtG190A	0.9984
rtK101E	0.9931
rtK103N	0.9801
rtP225H	0.9861
inG163K	0.2229
rtH221Y	0.9924
inE157Q	0.9871
rtK103N	0.7057
rtK103N	0.9901
rtP225H	1
rtK103N	0.9855
rtK219R	0.0609
prQ58E	0.9449
rtD67N	0.7778
rtK70N	0.0759
rtK103N	0.3828
rtE138A	0.9878
rtP225H	0.0897
rtK103N	0.9755
rtG190A	0.9951
rtV106M	0.9927
rtV179D	0.9974
rtY188C	0.997
rtV106M	0.9537
rtK103N	0.9755
rtE138A	0.9825
rtV106M	0.5174
rtK103N	0.4579
inE157Q	0.9936
rtE138A	1
rtK101E	0.6566
rtE138A	0.9853
rtE138A	0.9951
rtM184V	0.913
rtG190A	0.6957
rtV106M	0.925
rtK101E	0.8941
rtK70E	0.8734
rtE138A	1
rtF227L	0.9028
rtD67N	0.9091
inT97A	0.4455
rtE138A	0.9947
rtE138A	0.9962
rtE138A	0.9918
rtE138A	0.9933
prQ58E	0.9868
rtE138A	0.869
inE157Q	0.9887
rtK103N	0.9471
rtK219Q	0.5185
rtK70R	0.5882
rtP225H	0.4242
rtK70G	0.3824
rtH221Y	0.5
rtV108I	1
rtK103N	0.9333
rtM184V	1
rtD67N	0.5758
rtK103N	0.9841
inQ95K	0.1201
rtY188L	0.9605
rtM184V	0.9938
rtV106I	1
rtE138A	0.8005
rtY181C	1
rtK103N	1
rtK103N	0.3808
rtP225H	1
inE157Q	0.3526
rtK103N	0.963
rtK103N	0.3567
rtV106M	0.4444
prM46I	0.9896
rtE138A	0.989
rtK103N	1
rtK103N	0.0731
rtK103N	1
rtV75A	0.4167
rtK103N	0.069
rtE138A	0.9932
rtK70E	0.1352
rtK219E	0.0583
rtK70R	0.0817
rtE138A	0.992
rtD67G	0.9765
rtM184V	0.9961
rtG190Q	0.9854
rtE138A	0.9926
rtK103N	0.9891
rtP225H	0.9973
rtK103N	0.3501
rtK101E	0.9852
rtE138K	0.9868
prQ58E	1
rtA98G	0.9927
rtE138A	0.9872
rtV106M	0.9818
inE157Q	0.9918
rtE138A	0.9883
rtE138A	0.989
rtK103N	0.2037
rtK101E	0.985
rtK103N	0.9962
rtE138K	0.9812
rtK65R	0.063
rtE138A	1
rtE138A	0.9909
rtK103N	0.6981
rtK103N	0.5493
rtK103S	0.0504
rtV106M	0.8611
rtF227L	0.9018
rtG190A	0.9934
rtV106M	0.9882
rtM41L	0.9885
